# Supplementary material for: Regional Characterization Study of Fatty Acids and Tocopherol in Organic Milk as a Tool for Potential Geographical Identification
Source: Foods. 2020 Nov 26;9(12):1743. doi: 10.3390/foods9121743 (PMC7759942; doi:10.3390/foods9121743)
Supplement: Supplementary file 1 [file foods-09-01743-s001.zip]

Archive with 2 entries (2 files):
- foods-982744-supplementary-1.pdf
- foods-982744-supplementary-2.pdf
